# Supplementary material for: Structure of human Dispatched-1 provides insights into Hedgehog ligand biogenesis
Source: Life Sci Alliance. 2020 Jul 1;3(8):e202000776. doi: 10.26508/lsa.202000776 (PMC7362390; doi:10.26508/lsa.202000776)
Supplement: Supplementary file 1 [file LSA-2020-00776_TableS1.xlsx]

## Sheet: Sheet1
Table S1. Cryo-EM data collection, refinement and validation statistics
	DISP1*	DISP1*-HH-N
Data Collection
Microscope	Titan Krios (FEI)
Voltage (kV)	300
Detector	K3 Summit (Gatan)
Pixel size (Å)	0.833
Defocus range (μm)	-1.2 to -2.4
Movies	12802
Frames/movie	30
Total dose (electrons/Å2)	62
Number of particles	1914749
Model composition
Non-hydrogen atoms	6532
Protein residues	826
Ligand	6
Refinement
Number of particles for refinement	400432	111916
Resolution (Å)	4.53	7.9
RMS deviations
Bond lengths (Å)	0.01
Bond angles (°)	1.287
Ramachandran plot (%)
Favored	88.42
Allowed	10.58
Disallowed	1
Clashscore	9.52
Molprobity score	2.16
